# Supplementary material for: Genome-Wide Association Study of Body Weight Traits in Chinese Fine-Wool Sheep
Source: Animals (Basel). 2020 Jan 19;10(1):170. doi: 10.3390/ani10010170 (PMC7022301; doi:10.3390/ani10010170)
Supplement: Supplementary file 1 [file animals-10-00170-s001.zip]

Archive with 6 entries (5 files):
- Supplementary/Table S1.xlsx
- Supplementary/Table S2.xlsx
- Supplementary/Table S3.xlsx
- Supplementary/figure S1.pdf
- Supplementary/figure S2.pdf
- Supplementary/
