# Supplementary material for: Genome-Wide Association Study of Body Weight Traits in Chinese Fine-Wool Sheep
Source: Animals (Basel). 2020 Jan 19;10(1):170. doi: 10.3390/ani10010170 (PMC7022301; doi:10.3390/ani10010170)
Supplement: Supplementary file 1 [file animals-10-00170-s001.zip › Supplementary/Table S1.xlsx]

## Sheet: Sheet1
Table S1. Sequencing reads, alignment statistics and mean genome-wide coverage of each sample.
Breed	Sex	Sample	Raw Base(bp)	Clean Base(bp)	Effective Rate(%)	Error Rate(%)	Q20(%)	Q30(%)	GC Content(%)	Clean reads	Mapped reads	Mapping rate	Average depth	Coverage 1X	Coverage 4X
AHS	male	K420452	17628633900	17597263200	99.82	0.04	97.63	96.3	44.5	117000000	116000000	99.2	6.43	0.9422	0.565
AHS	male	K420535	22199142300	22161865200	99.83	0.04	97.52	96.13	44.97	813000000	804000000	98.87	37.91	0.9837	0.9775
AHS	male	K420763	18100986000	18071786400	99.84	0.04	97.62	96.26	44.66	120000000	119000000	99.12	7.01	0.961	0.7095
AHS	male	K421122	19269707700	19231655100	99.8	0.04	97.48	96.06	44.78	128000000	127000000	99.16	6.56	0.9492	0.6027
AHS	male	K421177	18895626600	18868254900	99.86	0.04	96.64	94.69	44.72	634000000	627000000	98.84	30.32	0.9835	0.9761
AHS	male	K422852	17885661600	17852055000	99.81	0.04	97.52	96.11	44.55	704000000	697000000	98.93	32.28	0.9832	0.9762
AHS	male	K422907	17482097700	17458125300	99.86	0.04	97.46	96.02	44.74	93593916	92754586	99.1	6.24	0.9426	0.55
AHS	male	K422921	17005512300	16976087100	99.83	0.04	97.53	96.13	44.64	113000000	112000000	99.16	6.33	0.9349	0.527
AHS	male	K423564	15019052100	14995886700	99.85	0.04	97.36	95.84	44.64	99972578	99124410	99.15	6.14	0.9234	0.4692
AHS	male	K424874	17059365000	17033086200	99.85	0.04	97.49	96.08	44.73	114000000	113000000	99.2	6.33	0.9379	0.5376
AHS	male	K424900	17910491700	17885388000	99.86	0.04	97.52	96.12	44.73	119000000	118000000	99.06	6.92	0.9591	0.6915
AHS	male	K424963	16487639700	16459496400	99.83	0.04	97.45	96.02	44.72	110000000	109000000	99.14	6.26	0.9336	0.5132
AHS	male	K424965	18469972200	18429132600	99.78	0.04	97.57	96.21	44.66	123000000	122000000	99.18	6.55	0.9437	0.5848
AHS	male	K425477	16866776700	16841705400	99.85	0.04	96.91	95.1	44.59	112000000	111000000	99.1	6.38	0.9407	0.5561
AHS	male	K425654	18158960400	18134995200	99.87	0.04	97.42	95.97	44.64	121000000	120000000	99.14	6.48	0.944	0.5748
AHS	male	K425832	16793805000	16762142100	99.81	0.04	97.62	96.28	44.61	112000000	111000000	99.17	6.31	0.9335	0.5226
AHS	male	K426409	18339283200	18316288800	99.87	0.04	97.52	96.11	44.88	122000000	121000000	99.08	7	0.9617	0.7113
AHS	male	K426937	18779416500	18759240000	99.89	0.04	97.28	95.72	44.69	125000000	124000000	99.08	7.11	0.9642	0.7328
AHS	male	K427086	17435514300	17408370600	99.84	0.04	97.59	96.25	44.78	647000000	640000000	98.92	30.28	0.9832	0.9759
AHS	male	K429524	17685472500	17654448600	99.82	0.04	97.47	96.05	44.67	791000000	782000000	98.89	35.98	0.9837	0.9773
AHS	male	K429532	20241250200	20201740500	99.8	0.04	97.36	95.88	44.7	135000000	133000000	99.09	7.36	0.9657	0.7602
AHS	male	M342637	17993363400	17957368200	99.8	0.04	97.53	96.13	44.71	120000000	119000000	99.11	6.93	0.9589	0.691
AHS	male	M344445	17116267500	17095961100	99.88	0.04	97.31	95.8	44.78	114000000	113000000	99.04	6.74	0.9578	0.6692
AHS	male	M348286	16086242400	16056332100	99.81	0.04	97.52	96.11	44.63	107000000	106000000	99.16	6.24	0.9284	0.501
AHS	male	M352593	16697818500	16672832400	99.85	0.04	97.49	96.08	44.5	111000000	110000000	99.14	6.27	0.9354	0.5236
AHS	male	M355686	16668978900	16650145800	99.89	0.04	97.47	96.03	44.72	657000000	649000000	98.85	31.11	0.9833	0.9762
AHS	male	M374531	22160008200	22125504000	99.84	0.04	97.25	95.69	44.6	808000000	799000000	98.81	37.45	0.9841	0.9778
AHS	male	M374603	16525491300	16505451300	99.88	0.04	97.29	95.78	45.38	110000000	109000000	99.04	6.67	0.9542	0.6403
AHS	male	M374639	17688175800	17664428700	99.87	0.04	97.52	96.1	44.79	793000000	784000000	98.93	36.98	0.9839	0.9776
AHS	male	M375883	19230755400	19207928400	99.88	0.04	97.63	96.3	44.97	128000000	127000000	99.11	7.18	0.9629	0.731
AHS	female	Y79898391	19981251000	19747124400	98.83	0.03	97.5	93.34	44.41	132000000	131000000	99.18	7.19	0.9717	0.7905
AHS	female	Y79898598	20797320900	20549335800	98.81	0.03	97.73	93.87	44.69	137000000	136000000	99.03	7.4	0.9721	0.8041
AHS	female	Y79898751	16784811600	16767555000	99.9	0.03	97.97	94.3	44.38	112000000	111000000	99.33	6.42	0.9617	0.6497
AHS	female	Y79898767	17281751100	17084907000	98.86	0.03	97.27	92.78	44.7	114000000	113000000	99.13	6.65	0.9662	0.7033
AHS	female	Y79898783	19194019200	19169492100	99.87	0.04	95.5	88.82	43.67	128000000	126000000	98.77	6.93	0.9699	0.7569
AHS	female	Y79898797	15639532800	15619077300	99.87	0.03	97.84	93.98	43.68	104000000	103000000	99.27	6.24	0.9588	0.6132
AHS	female	Y79898846	18599486400	18380919300	98.82	0.03	97.55	93.38	44.62	123000000	121000000	99.13	6.9	0.9687	0.7447
AHS	female	Y79898964	15138422100	15118237500	99.87	0.03	97.44	93.1	43.73	101000000	99960975	99.18	6.23	0.9592	0.6161
AHS	female	Y79898966	17323467900	17127811800	98.87	0.03	97.62	93.61	44.42	114000000	113000000	99.16	6.69	0.9668	0.7147
AHS	female	Y79898989	16792041900	16589033100	98.79	0.03	97.54	93.47	44.47	111000000	109000000	98.39	6.56	0.9638	0.6796
AHS	female	Y79899358	19935487200	19694030100	98.79	0.03	97.75	93.86	44.52	131000000	130000000	99.11	7.27	0.9709	0.7885
AHS	female	Y79899730	17387498100	17176582800	98.79	0.03	97.56	93.39	44.56	115000000	114000000	99.15	6.7	0.9657	0.7065
AHS	female	Y79899767	18911030100	18683921700	98.8	0.03	97.6	93.6	44.66	125000000	123000000	99.08	7.07	0.9689	0.758
AHS	female	Y79899946	20168998200	19928878800	98.81	0.03	97.63	93.57	44.48	133000000	132000000	99.14	7.26	0.9715	0.7919
AHS	female	Y79899977	20001797700	19760282100	98.79	0.03	97.46	93.25	44.47	132000000	131000000	99.08	7.25	0.9713	0.7895
AHS	female	Y79903200	18611025600	18399575400	98.86	0.03	97.37	92.98	44.52	123000000	122000000	99.18	6.94	0.9694	0.7526
AHS	female	Y79903208	16892516100	16700126700	98.86	0.03	97.39	93.05	44.37	111000000	110000000	99.05	6.58	0.9649	0.6952
AHS	female	Y79903212	15809559900	15799894500	99.94	0.03	97.78	93.82	43.78	105000000	105000000	99.25	6.28	0.959	0.6207
AHS	female	Y79903215	16348868400	16328546700	99.88	0.03	96.97	92.02	44.76	109000000	108000000	99.08	6.46	0.9636	0.6672
AHS	female	Y79903221	21398861700	21150394500	98.84	0.03	97.39	92.97	44.44	141000000	140000000	99.16	7.48	0.9731	0.8189
AHS	female	Y79903223	17794959300	17592884100	98.86	0.03	97.59	93.66	44.74	117000000	116000000	99.17	6.8	0.9671	0.7219
AHS	female	Y79903270	17477192700	17274298200	98.84	0.03	97.43	93.03	44.57	115000000	114000000	99.18	6.71	0.9664	0.711
AHS	female	Y79903422	17627445000	17416312500	98.8	0.03	97.68	93.75	44.55	116000000	115000000	99.23	6.74	0.9665	0.7154
AHS	female	Y79903427	17268507300	17248680300	99.89	0.03	97.88	94.05	43.65	115000000	114000000	99.33	6.52	0.9655	0.6889
AHS	female	Y79903438	17463009000	17266579200	98.88	0.03	96.24	89.97	44.4	115000000	114000000	99.11	6.72	0.9667	0.7174
AHS	female	Y79903441	15239407500	15224588100	99.9	0.03	97.9	94.07	43.59	101000000	101000000	99.36	6.19	0.9573	0.6017
AHS	female	Y79903445	17563397700	17357512500	98.83	0.03	97.52	93.36	44.56	116000000	115000000	99.1	6.73	0.9669	0.7164
AHS	female	Y79903454	16289294400	16091835300	98.79	0.03	97.65	93.71	44.47	107000000	106000000	99.22	6.49	0.9631	0.6683
AHS	female	Y79903457	18162327900	17946626100	98.81	0.03	97.58	93.55	44.37	120000000	119000000	99.19	6.84	0.9677	0.735
AHS	female	Y79903467	15565139700	15541894800	99.85	0.03	97.08	92.28	44.81	104000000	103000000	99.11	6.34	0.9595	0.6287
AMS	male	K428271	19438212900	19405475700	99.83	0.04	97.53	96.15	44.53	762000000	754000000	98.98	34.49	0.9836	0.9768
AMS	male	K428276	16264907100	16238868900	99.84	0.04	97.52	96.12	44.55	108000000	107000000	99.15	6.21	0.934	0.5065
AMS	male	K428280	15104035500	15089704200	99.91	0.04	97.37	95.93	44.83	101000000	99554635	98.96	6.42	0.948	0.5927
AMS	male	K428330	15695327100	15657571500	99.76	0.04	97.31	95.86	44.86	720000000	713000000	98.91	33.85	0.9835	0.9767
AMS	male	K428366	16439306700	16418188200	99.87	0.04	97.3	95.78	44.46	109000000	109000000	99.2	6.17	0.9372	0.5096
AMS	male	K428380	17430030900	17401718700	99.84	0.04	97.53	96.14	44.45	116000000	115000000	99.2	6.36	0.9416	0.5537
AMS	male	K428497	16982017500	16959018300	99.86	0.04	97.45	96.02	44.5	113000000	112000000	99.19	6.3	0.9425	0.5484
AMS	male	K428506	15911353200	15892150800	99.88	0.04	97.38	95.9	44.83	686000000	678000000	98.8	31.42	0.9831	0.9752
AMS	male	K428518	17832908100	17806021500	99.85	0.04	97.31	95.81	44.47	663000000	654000000	98.74	30.34	0.9834	0.9762
AMS	male	M170441	16238073000	16209013800	99.82	0.04	97.54	96.14	45.01	108000000	107000000	99.21	6.33	0.9295	0.5206
AMS	male	M345057	16668847200	16651430100	99.9	0.04	97.22	95.66	44.53	675000000	667000000	98.87	31	0.9835	0.9764
AMS	male	M349671	20114382000	20096723700	99.91	0.04	96.25	94.22	45.38	699000000	690000000	98.76	32.02	0.9833	0.9765
AMS	male	M349811	17218905600	17195827200	99.87	0.04	97.32	95.79	47.31	115000000	114000000	99.05	6.75	0.8941	0.5014
AMS	male	M373015	17250825900	17236993800	99.92	0.04	97.34	95.91	44.91	115000000	114000000	99.02	6.77	0.9581	0.6723
AMS	male	M373112	18257387100	18236466000	99.89	0.04	97.41	95.94	44.42	122000000	118000000	97.44	6.38	0.9473	0.5743
AMS	male	M373238	16859108400	16836090000	99.86	0.04	97.54	96.16	44.41	621000000	614000000	98.94	28.56	0.9832	0.9756
AMS	male	M373370	17338130700	17292120000	99.73	0.04	97.42	95.97	44.61	616000000	609000000	98.88	28.1	0.983	0.9751
AMS	male	M373649	17628960000	17594741700	99.81	0.04	97.43	95.98	44.49	775000000	767000000	98.93	35.4	0.9837	0.9772
AMS	male	M373690	15905132700	15878993100	99.84	0.04	97.44	95.98	44.79	658000000	651000000	98.92	30.23	0.9831	0.9753
AMS	male	M373708	16857113700	16832681400	99.86	0.04	97.18	95.62	44.54	607000000	600000000	98.91	28.28	0.9832	0.9756
AMS	male	M373781	16331573700	16312009500	99.88	0.04	97.34	95.84	44.44	109000000	108000000	99.17	6.2	0.9378	0.5181
AMS	male	M373788	17363029500	17333681100	99.83	0.04	97.5	96.07	44.48	690000000	683000000	98.96	32	0.9833	0.9763
AMS	male	M373815	18328137600	18292972500	99.81	0.04	97.38	95.9	44.35	757000000	749000000	98.89	35.15	0.9837	0.9771
AMS	male	M373821	15664829100	15633743400	99.8	0.04	97.39	95.91	44.56	633000000	626000000	98.88	29.22	0.9828	0.9752
AMS	male	M373944	18063143100	18028879200	99.81	0.04	97.61	96.27	44.65	120000000	119000000	99.19	6.46	0.9417	0.5674
AMS	male	M373964	18069151500	18050828100	99.9	0.04	97.27	95.81	44.91	120000000	119000000	99.09	6.94	0.9607	0.7021
AMS	male	M373984	17260636500	17233989000	99.85	0.04	97.53	96.13	44.65	838000000	829000000	98.94	38.4	0.9837	0.9776
AMS	male	M380230	26852565900	26810115900	99.84	0.04	96.45	94.41	44.77	771000000	759000000	98.5	34.48	0.984	0.9771
AMS	male	M380335	16786985700	16748090100	99.77	0.04	97.38	95.88	44.69	93862516	93090782	99.18	5.98	0.9177	0.4268
AMS	male	M380342	16954414800	16924307400	99.82	0.04	97.46	96.02	44.53	113000000	112000000	99.19	6.29	0.9356	0.5238
AMS	male	Y78333269	20170710600	19946429100	98.89	0.03	97.29	92.77	44.44	133000000	132000000	99.01	7.26	0.9699	0.7848
AMS	male	Y78333270	15648876900	15640184400	99.94	0.03	97.18	92.47	44.71	104000000	103000000	98.87	6.41	0.9581	0.637
AMS	male	Y78333272	16293463800	16270777800	99.86	0.04	95.5	88.84	43.73	108000000	107000000	98.57	6.4	0.9587	0.6415
AMS	male	Y78333275	16716520800	16698882900	99.89	0.03	97	92.08	44.26	111000000	110000000	98.86	6.59	0.9627	0.6859
AMS	male	Y78333276	16310734500	16108494000	98.76	0.03	97.55	93.39	44.29	107000000	106000000	99.06	6.5	0.9605	0.6616
AMS	male	Y78333277	17522495400	17311926600	98.8	0.03	97.68	93.78	44.46	115000000	114000000	99.04	6.77	0.9647	0.7124
AMS	male	Y78333278	17918572500	17692072500	98.74	0.03	97.43	93.13	44.59	118000000	117000000	99.01	6.81	0.9647	0.7154
AMS	male	Y78333279	17424101400	17399424600	99.86	0.03	95.61	89.03	43.91	116000000	114000000	98.68	6.61	0.963	0.6878
AMS	male	Y78333285	16850632500	16636846800	98.73	0.03	97.63	93.67	44.69	111000000	110000000	99.02	6.64	0.9616	0.6798
AMS	male	Y78333286	18357133500	18343929600	99.93	0.04	95.56	88.91	43.78	122000000	121000000	98.64	6.79	0.9656	0.7192
AMS	male	Y78333288	17431359300	17414646300	99.9	0.03	97.05	92.09	44.14	116000000	115000000	98.89	6.7	0.9644	0.7066
AMS	male	Y78333289	16983958200	16967006400	99.9	0.03	97	92.05	44.37	113000000	112000000	98.88	6.62	0.963	0.6906
AMS	male	Y78333291	20215797900	19974062400	98.8	0.03	97.4	93.06	44.5	133000000	132000000	98.99	7.32	0.9698	0.7862
AMS	male	Y78333347	16891015800	16881152400	99.94	0.04	95.37	88.53	43.86	113000000	111000000	98.61	6.51	0.9601	0.6597
AMS	male	Y78333349	15863328300	15852582000	99.93	0.03	95.81	89.19	43.97	106000000	105000000	98.89	6.44	0.9597	0.6533
AMS	female	Y78333350	17972508900	17945861100	99.85	0.03	95.09	88.41	43.36	120000000	118000000	98.85	6.89	0.969	0.7517
AMS	male	Y78333351	16776675000	16758039900	99.89	0.03	97.15	92.37	44.11	112000000	111000000	98.94	6.6	0.9626	0.6877
AMS	male	Y78333353	16658388300	16456796100	98.79	0.03	97.56	93.43	44.48	110000000	109000000	99.06	6.58	0.9612	0.6763
AMS	male	Y78333355	17042820600	16836603600	98.79	0.03	97.58	93.56	44.62	112000000	111000000	98.99	6.69	0.9623	0.6886
AMS	male	Y78333356	18135672600	18123199500	99.93	0.04	93.89	85.83	43.8	121000000	119000000	98.23	6.77	0.9651	0.7131
AMS	male	Y78333358	15747233700	15571725000	98.89	0.03	96.53	91.07	44.61	104000000	103000000	98.91	6.44	0.957	0.6351
AMS	male	Y78333359	19028699400	18791805900	98.76	0.03	97.63	93.61	44.56	125000000	124000000	99.06	7.06	0.9675	0.7535
AMS	male	Y78333362	16756644000	16736325300	99.88	0.04	95.54	88.84	43.68	112000000	110000000	98.67	6.5	0.9615	0.6671
AMS	male	Y78333363	17917336800	17889369600	99.84	0.03	97.03	92.14	44.8	119000000	118000000	98.69	6.83	0.965	0.7178
AMS	male	Y78333364	15876773700	15683398200	98.78	0.03	97.63	93.66	44.6	105000000	103000000	98.92	6.47	0.9584	0.647
AMS	male	Y78333373	16303099200	16102750200	98.77	0.03	97.31	92.84	44.36	107000000	106000000	99	6.52	0.9603	0.6635
AMS	male	Y78333374	14814932700	14796498300	99.88	0.03	97.16	92.44	44.95	98643322	97523898	98.87	6.26	0.9534	0.5944
AMS	female	Y78333375	15584407500	15560272500	99.85	0.04	94.94	88.13	43.49	104000000	103000000	98.86	6.43	0.963	0.6657
AMS	male	Y78333380	14728471200	14702523300	99.82	0.03	96.31	90.5	44.66	98016822	96809335	98.77	6.2	0.9521	0.5827
AMS	male	Y78333381	19934028600	19688258100	98.77	0.03	97.66	93.75	45.08	131000000	130000000	98.96	7.29	0.9677	0.7654
AMS	male	Y78333382	16885955700	16861278300	99.85	0.03	96.92	91.88	44.7	112000000	111000000	98.78	6.63	0.9616	0.6792
AMS	male	Y78333384	17444687400	17243546700	98.85	0.03	97.23	92.69	44.69	115000000	114000000	98.98	6.71	0.9635	0.6993
AMS	male	Y78333388	19853730600	19624852500	98.85	0.03	97.85	94.12	44.09	131000000	130000000	99.1	7.33	0.9694	0.7828
AMS	male	Y78333392	20268556500	20024410200	98.8	0.03	97.69	93.71	44.41	133000000	132000000	99.07	7.31	0.9693	0.7829
AMS	male	Y78333397	16487664000	16474442400	99.92	0.04	95.3	88.41	43.55	110000000	108000000	98.63	6.44	0.9606	0.6557
AMS	male	Y78333401	17749286100	17529941400	98.76	0.03	97.72	93.9	44.66	117000000	116000000	99.08	6.78	0.9631	0.7022
AMS	male	Y78333407	17264669700	17247080700	99.9	0.03	96.92	91.8	44.04	115000000	114000000	98.93	6.69	0.9633	0.698
AMS	male	Y78333423	15765252600	15753046500	99.92	0.03	96.93	91.9	44.13	105000000	104000000	98.79	6.41	0.9591	0.645
AMS	male	Y78333434	17701752900	17484075900	98.77	0.03	97.52	93.42	44.8	117000000	115000000	98.96	6.78	0.9627	0.7009
AMS	male	Y78333444	17566528500	17349155400	98.76	0.03	97.6	93.61	44.55	116000000	115000000	99.04	6.77	0.9639	0.7073
AMS	male	Y78333458	19316924700	19295929200	99.89	0.04	95.31	88.47	43.81	129000000	127000000	98.58	6.93	0.9672	0.7426
AMS	male	Y78333483	16389422100	16372100100	99.89	0.04	94.99	87.41	43.5	109000000	108000000	98.94	6.55	0.9612	0.6731
AMS	female	Y78333487	17401143900	17369334600	99.82	0.03	96.59	91.16	43.86	116000000	115000000	99.2	6.67	0.9666	0.7122
AMS	male	Y78333488	16473627000	16267097100	98.75	0.03	97.64	93.65	44.66	108000000	107000000	98.95	6.56	0.9606	0.6695
AMS	male	Y78333492	15901150200	15701206200	98.74	0.03	96.25	90.47	44.38	105000000	103000000	98.62	6.49	0.9598	0.6595
AMS	male	Y78333495	16161483600	16136111100	99.84	0.03	97.04	92.17	44.32	108000000	106000000	98.81	6.47	0.9604	0.6596
AMS	male	Y78333503	17617399800	17403366000	98.79	0.03	97.67	93.72	44.42	116000000	115000000	99.06	6.81	0.9645	0.7168
AMS	male	Y78333539	16815400500	16620341100	98.84	0.03	97.55	93.41	44.66	111000000	110000000	99.01	6.62	0.9618	0.6811
AMS	female	Y78335436	16446095700	16430707500	99.91	0.04	94.86	87.98	43.38	110000000	108000000	98.86	6.58	0.966	0.7008
AMS	female	Y78335449	15187038300	15168238800	99.88	0.04	94.34	87.07	43.48	101000000	99801642	98.69	6.34	0.9611	0.6425
AMS	female	Y78335450	16296898500	16272481500	99.85	0.04	94.98	88.2	43.31	108000000	107000000	98.87	6.56	0.9655	0.6966
AMS	female	Y78335462	17257375200	17234994900	99.87	0.03	95.19	88.59	43.58	115000000	114000000	98.93	6.73	0.9675	0.725
AMS	female	Y78335796	17449426500	17421186900	99.84	0.03	96.33	90.61	43.98	116000000	115000000	99.14	6.67	0.9663	0.7088
AMS	female	Y78335814	18218991900	18193044900	99.86	0.03	96.16	90.22	43.92	121000000	120000000	99.09	6.8	0.9683	0.7336
AMS	female	Y78335822	23174210100	23137837200	99.84	0.03	96.35	90.64	43.85	154000000	153000000	99.17	7.75	0.9746	0.8473
AMS	female	Y78335823	16960992000	16932795000	99.83	0.03	95.72	89.45	43.54	113000000	112000000	99.06	6.66	0.9659	0.7052
AMS	female	Y78335915	16503995100	16483480200	99.88	0.03	95.39	88.99	43.42	110000000	109000000	98.97	6.56	0.9653	0.6938
AMS	female	Y78335993	18386651700	18369959100	99.91	0.03	95.46	88.94	43.34	122000000	121000000	98.99	6.88	0.97	0.754
AMS	female	Y79895697	18382780500	18356076000	99.85	0.04	94.44	87.22	43.56	122000000	121000000	98.73	6.92	0.9698	0.7566
AMS	female	Y79895706	17260396500	17245876200	99.92	0.04	95.01	88.16	43.55	115000000	114000000	98.8	6.66	0.967	0.7122
AMS	female	Y79895719	17756754600	17730987000	99.85	0.03	96.41	90.75	44.04	118000000	117000000	99.16	6.77	0.9681	0.7302
AMS	female	Y79895729	15698067900	15679947000	99.88	0.03	96.18	90.33	43.81	105000000	104000000	99.07	6.31	0.9593	0.6257
AMS	female	Y79895879	16742028300	16717077000	99.85	0.04	95	88.03	43.64	111000000	110000000	98.89	6.54	0.9648	0.6844
AMS	female	Y79895891	20764482600	20737770300	99.87	0.03	96.06	90.02	43.91	138000000	137000000	99.1	7.33	0.9724	0.8056
AMS	female	Y79895897	19556514600	19523882100	99.83	0.03	96.41	90.77	43.8	130000000	129000000	99.17	7.04	0.9705	0.7696
AMS	female	Y79895905	16438567800	16415291700	99.86	0.03	95.57	89.21	43.64	109000000	108000000	99.04	6.5	0.9647	0.6812
AMS	female	Y79895909	20512178400	20482975200	99.86	0.03	96.61	91.21	43.89	137000000	135000000	99.16	7.27	0.9721	0.798
AMS	female	Y79896113	15858684300	15841254300	99.89	0.04	95	88.29	43.72	106000000	104000000	98.81	6.41	0.9621	0.6561
AMS	female	Y79896119	18968092800	18937142100	99.84	0.04	94.73	87.78	43.72	126000000	125000000	98.72	7	0.9704	0.7681
AMS	female	Y79896137	20305095300	20261633100	99.79	0.03	95.5	89.07	43.45	135000000	134000000	98.97	7.31	0.9726	0.8046
AMS	female	Y79896141	16451946300	16436242500	99.9	0.04	93.75	85.85	43.61	110000000	108000000	98.39	6.53	0.9647	0.6832
AMS	female	Y79896143	18679131600	18633908100	99.76	0.03	96.12	90.19	43.83	124000000	123000000	99.08	6.97	0.9695	0.7561
AMS	female	Y79896146	16171917000	16144541100	99.83	0.04	94.63	87.6	43.62	108000000	106000000	98.76	6.48	0.9645	0.6764
AMS	female	Y79896147	18353121000	18331725600	99.88	0.03	95.56	89.2	43.55	122000000	121000000	98.95	6.91	0.9699	0.7578
AMS	female	Y79896185	15920509200	15908471400	99.92	0.03	95.56	89.19	43.56	106000000	105000000	98.93	6.42	0.964	0.6677
AMS	female	Y79896188	15398471700	15381573300	99.89	0.04	95.02	88.16	43.63	103000000	101000000	98.83	6.32	0.9609	0.6354
AMS	female	Y79896192	14984044200	14968305000	99.89	0.04	94.82	87.92	43.88	99788700	98624221	98.83	6.26	0.9591	0.6195
AMS	female	Y79896207	15140924100	15120421500	99.86	0.03	95.19	88.58	43.41	101000000	99760277	98.97	6.36	0.9611	0.6457
AMS	female	Y79896211	15956293500	15942609600	99.91	0.04	95.1	88.29	43.56	106000000	105000000	98.87	6.41	0.963	0.6608
AMS	female	Y79896217	17874831600	17846163300	99.84	0.03	96.56	91.08	43.94	119000000	118000000	99.17	6.74	0.9675	0.7257
AMS	female	Y79896234	15792532500	15772056000	99.87	0.03	96.67	91.3	43.98	105000000	104000000	99.2	6.4	0.9625	0.6572
AMS	female	Y79896240	15727647000	15705069300	99.86	0.04	94.47	87.28	43.77	105000000	103000000	98.78	6.38	0.9624	0.6537
AMS	female	Y79896247	19873636200	19852969200	99.9	0.03	95.32	88.76	43.42	132000000	131000000	98.87	7.23	0.9723	0.7995
AMS	female	Y79896248	15700417200	15673347600	99.83	0.03	95.57	89.33	43.72	104000000	103000000	99.03	6.38	0.9621	0.651
AMS	female	Y79896362	17573260200	17554082400	99.89	0.03	95.66	89.41	43.69	117000000	116000000	99	6.74	0.9673	0.7226
AMS	female	Y79896368	18583283400	18564536100	99.9	0.03	95.69	89.38	43.53	124000000	123000000	99.02	6.96	0.9705	0.7651
AMS	female	Y79896374	16458591300	16438942200	99.88	0.04	94.91	88.09	43.76	110000000	108000000	98.88	6.54	0.9646	0.6844
AMS	female	Y79896375	16505508600	16469253300	99.78	0.04	94.47	87.27	43.6	110000000	108000000	98.7	6.54	0.9655	0.6891
AMS	female	Y79896380	18760387800	18735372600	99.87	0.03	96.64	91.2	44.09	125000000	124000000	99.19	6.96	0.9699	0.7575
AMS	female	Y79896392	14887997700	14873791200	99.9	0.04	94.81	87.86	43.76	99158608	97909719	98.74	6.25	0.9596	0.6208
AMS	female	Y79896395	16220782800	16198488300	99.86	0.03	95.41	88.96	43.73	108000000	107000000	98.9	6.47	0.9642	0.6755
AMS	female	Y79896399	16346967000	16321388100	99.84	0.03	95.48	89.03	43.76	109000000	108000000	99.02	6.48	0.964	0.6742
AMS	female	Y79898220	17330311800	17298604500	99.82	0.04	94.6	87.53	43.39	115000000	114000000	98.78	6.76	0.9677	0.729
AMS	female	Y79898235	20867015400	20836775100	99.86	0.03	96.58	91.12	43.98	139000000	138000000	99.21	7.37	0.9728	0.8118
AMS	female	Y79898375	15897473700	15880383300	99.89	0.03	95.85	89.78	43.64	106000000	105000000	99.01	6.42	0.9636	0.6661
AMS	female	Y79898379	15288710100	15267311100	99.86	0.04	95	88.22	43.35	102000000	101000000	98.88	6.35	0.9622	0.6528
AMS	female	Y79898451	18532530900	18508250100	99.87	0.03	96.24	90.38	43.98	123000000	122000000	99.11	6.94	0.9697	0.7569
AMS	female	Y79898472	18474303900	18452700000	99.88	0.04	94.91	88.07	43.94	123000000	122000000	98.81	6.96	0.9692	0.7564
AMS	female	Y79898473	18576937200	18554605800	99.88	0.03	96.41	90.68	43.87	124000000	123000000	99.18	6.91	0.9696	0.757
AMS	female	Y79898476	18747357300	18730628100	99.91	0.03	96.34	90.57	43.84	125000000	124000000	99.13	6.9	0.9699	0.7542
AMS	female	Y79898672	18767233800	18743190000	99.87	0.03	96.53	90.98	44.06	125000000	124000000	99.18	6.92	0.9696	0.7572
AMS	female	Y79898678	16719992100	16690289100	99.82	0.03	96.56	91.08	43.98	111000000	110000000	99.19	6.56	0.9644	0.6861
AMS	female	Y79898685	18751881900	18716936700	99.81	0.03	95.56	89.28	44.2	125000000	124000000	98.98	7.03	0.9692	0.7591
AMS	female	Y79898687	15753174000	15733897800	99.88	0.03	96.51	91.03	44.18	105000000	104000000	98.98	6.37	0.9608	0.6423
AMS	female	Y79898701	15544568100	15517776300	99.83	0.03	95.19	88.59	43.58	103000000	102000000	98.87	6.37	0.9624	0.6551
AMS	female	Y79898708	22264489500	22230444600	99.85	0.03	96.22	90.37	43.91	148000000	147000000	99.09	7.7	0.9744	0.8433
AMS	female	Y79898711	19252889100	19228035900	99.87	0.03	96.71	91.38	43.68	128000000	127000000	99.22	7.11	0.9713	0.7831
AMS	female	Y79898712	15040982700	15021026700	99.87	0.04	94.2	86.77	43.67	100000000	98828825	98.69	6.29	0.9602	0.6314
AMS	female	Y79898717	19631829300	19605431100	99.87	0.03	96.41	90.7	43.73	131000000	130000000	99.16	7.13	0.9715	0.786
AMS	female	Y79898724	15127628100	15109730700	99.88	0.04	95	88.22	43.67	101000000	99587456	98.86	6.33	0.9606	0.638
AMS	female	Y79899029	16609966500	16583864100	99.84	0.03	96.12	90.12	43.81	111000000	110000000	99.04	6.54	0.9644	0.6834
AMS	female	Y79899084	15927092100	15899457300	99.83	0.03	95.23	88.69	44.43	106000000	105000000	98.92	6.45	0.9607	0.6469
AMS	female	Y79899086	17528634000	17495082600	99.81	0.04	94.48	87.37	45.31	117000000	115000000	98.6	6.86	0.9611	0.6771
AMS	female	Y79899097	20005455900	19975009800	99.85	0.03	96.93	91.94	43.75	133000000	132000000	99.23	7.14	0.9713	0.7839
AMS	female	Y79899099	15796581300	15772606500	99.85	0.03	95.48	89.09	43.56	105000000	104000000	98.99	6.44	0.964	0.6716
AMS	female	Y79899101	16103890200	16086973200	99.89	0.03	95.79	89.46	43.91	107000000	106000000	98.93	6.47	0.9641	0.6762
AMS	female	Y79899103	16053676800	16023730500	99.81	0.03	95.34	88.88	43.55	107000000	106000000	98.94	6.49	0.9632	0.6728
AMS	female	Y79899105	17706337500	17683577400	99.87	0.03	96.19	90.29	43.83	118000000	117000000	98.93	6.73	0.9672	0.7199
AMS	female	Y79899107	16264440000	16243000500	99.87	0.03	95.56	89.03	43.8	108000000	107000000	98.96	6.58	0.9642	0.6867
AMS	female	Y79899110	18360538800	18325225800	99.81	0.03	96.61	91.09	43.82	122000000	121000000	99.17	6.85	0.969	0.743
AMS	female	Y79899114	15638921700	15594013500	99.71	0.03	95.77	89.48	44.32	104000000	103000000	98.99	6.46	0.9568	0.6271
AMS	female	Y79899134	15640451100	15625652400	99.91	0.03	95.5	89.06	43.38	104000000	103000000	98.96	6.38	0.9635	0.662
AMS	female	Y79899142	15992715300	15978634200	99.91	0.04	95.1	88.29	43.39	107000000	105000000	98.86	6.47	0.9643	0.6778
AMS	female	Y79899144	16275219000	16259275800	99.9	0.04	94.7	87.68	43.55	108000000	107000000	98.81	6.53	0.9649	0.6894
AMS	female	Y79899145	21643652400	21612868200	99.86	0.03	95.69	89.42	43.42	144000000	143000000	99.02	7.7	0.9741	0.8428
AMS	female	Y79899147	19163158200	19132593900	99.84	0.03	95.3	88.76	43.72	128000000	126000000	99.01	7.14	0.971	0.7844
AMS	female	Y79899148	18315060300	18288190500	99.85	0.03	96.75	91.63	43.7	122000000	121000000	99.17	6.81	0.9688	0.7388
AMS	female	Y79899203	16730155200	16711729200	99.89	0.03	95.56	89.05	44	111000000	110000000	98.97	6.58	0.9658	0.6984
AMS	female	Y79899245	16573293300	16551051600	99.87	0.04	94.87	88	43.45	110000000	109000000	98.75	6.61	0.9668	0.7076
AMS	female	Y79899409	19973580000	19953054600	99.9	0.03	96.41	90.78	43.91	133000000	132000000	99.04	7.2	0.9717	0.7937
AMS	female	Y79899417	17798680200	17774402700	99.86	0.03	96.44	90.81	43.89	118000000	117000000	99.14	6.74	0.9676	0.7268
AMS	female	Y79899418	19565191200	19540561800	99.87	0.03	96	89.94	43.83	130000000	129000000	99.09	7.09	0.9708	0.7779
AMS	female	Y79899420	18372304500	18344868000	99.85	0.04	95.22	88.38	43.99	122000000	121000000	98.93	6.88	0.9688	0.7465
AMS	female	Y79899421	18599448000	18568638900	99.83	0.03	95.11	88.43	43.22	124000000	122000000	98.93	7.01	0.9706	0.7738
AMS	female	Y79899424	17361456300	17338455300	99.87	0.03	95.78	89.42	43.8	116000000	114000000	99.01	6.73	0.9681	0.7296
AMS	female	Y79899467	19008645000	18978349500	99.84	0.03	96.44	90.78	43.8	127000000	125000000	99.17	6.97	0.97	0.7624
AMS	female	Y79899471	15178354800	15148208700	99.8	0.03	96.28	90.48	44.16	101000000	100000000	99.06	6.26	0.958	0.6108
AMS	female	Y79899474	16325334000	16300436100	99.85	0.03	96.23	90.43	43.8	109000000	108000000	99.03	6.48	0.9635	0.6708
AMS	female	Y79899493	17865443400	17841787200	99.87	0.03	96.32	90.62	44.09	119000000	118000000	99.11	6.74	0.967	0.7208
AMS	female	Y79899494	20556281400	20534660100	99.89	0.03	95.21	88.5	43.53	137000000	135000000	98.85	7.39	0.973	0.8135
AMS	female	Y79899497	18093119100	18074574300	99.9	0.03	96.22	90.34	43.92	120000000	119000000	99.01	6.81	0.9687	0.7388
AMS	female	Y79899502	17188170300	17172321000	99.91	0.04	94.53	87.39	43.62	114000000	113000000	98.73	6.66	0.9672	0.7147
AMS	female	Y79899515	15245105100	15225168900	99.87	0.03	95.03	88.24	43.73	102000000	100000000	98.88	6.32	0.9609	0.6391
AMS	female	Y79899525	16986087300	16953094800	99.81	0.03	96.38	90.71	44.08	113000000	112000000	99.06	6.6	0.9654	0.6974
AMS	female	Y79899558	19771745400	19746085200	99.87	0.03	96.34	90.63	44	132000000	130000000	99.08	7.1	0.9713	0.781
AMS	female	Y79899561	16714206000	16698478800	99.91	0.03	95.9	89.72	43.92	111000000	110000000	99.08	6.55	0.9651	0.6881
AMS	female	Y79899649	15686805000	15663191100	99.85	0.03	95.53	89.22	43.61	104000000	103000000	98.92	6.4	0.9631	0.6618
AMS	female	Y79899650	18733118100	18704449200	99.85	0.03	96.48	90.87	43.99	125000000	124000000	99.06	6.87	0.9691	0.7461
AMS	female	Y79899651	15696747300	15677439900	99.88	0.03	96.25	90.37	44.09	105000000	104000000	99.08	6.37	0.9613	0.644
AMS	female	Y79899654	20401787400	20378824200	99.89	0.03	96.4	90.61	44.3	136000000	135000000	99.06	7.19	0.9711	0.7865
AMS	female	Y79899656	17135179800	17116443300	99.89	0.03	95.91	89.68	44.12	114000000	113000000	99.12	6.65	0.9665	0.7074
AMS	female	Y79899658	16824778500	16799963700	99.85	0.04	94.2	86.83	43.52	112000000	110000000	98.66	6.62	0.9661	0.7034
AMS	female	Y79899661	19160123100	19134936600	99.87	0.03	96.52	90.95	44.08	128000000	126000000	99.14	6.99	0.9703	0.7647
AMS	female	Y79899680	17987996400	17970985800	99.91	0.03	95.3	88.78	43.53	120000000	119000000	98.96	6.9	0.969	0.7535
AMS	female	Y79899690	21225578400	21192561900	99.84	0.03	96.87	91.84	43.89	141000000	140000000	99.21	7.36	0.9724	0.8085
AMS	female	Y79899693	19290354300	19261228500	99.85	0.04	95.06	88.35	44.21	128000000	127000000	98.88	7.07	0.9699	0.7651
AMS	female	Y79899751	17430784200	17408893500	99.87	0.03	95.68	89.22	44.02	116000000	115000000	99.05	6.7	0.9671	0.7177
AMS	female	Y79899754	15906266400	15890739600	99.9	0.03	96	89.92	44.12	106000000	105000000	99.08	6.38	0.9624	0.652
AMS	female	Y79899757	18038483100	18017114100	99.88	0.03	95.25	88.66	43.53	120000000	119000000	98.97	6.91	0.9693	0.7557
AMS	female	Y79899766	22694114400	22677725400	99.93	0.04	95.12	88.34	43.35	151000000	149000000	98.85	7.94	0.9754	0.8639
AMS	female	Y79899769	16095791700	16073497800	99.86	0.04	94.86	87.97	43.42	107000000	106000000	98.88	6.51	0.9649	0.6852
AMS	female	Y79899782	16245120900	16222497300	99.86	0.04	95.09	88.44	43.39	108000000	107000000	98.82	6.52	0.965	0.688
AMS	female	Y79899783	20513993100	20489538900	99.88	0.03	95.71	89.45	43.5	137000000	135000000	99.03	7.4	0.9731	0.8163
AMS	female	Y79899784	17166609300	17151850800	99.91	0.04	95	87.66	44.21	114000000	113000000	99.06	6.61	0.9661	0.7
AMS	female	Y79899786	17784011400	17759778600	99.86	0.03	96.6	91.31	43.84	118000000	117000000	99.13	6.67	0.9671	0.7136
AMS	female	Y79899788	19407135600	19379782500	99.86	0.03	97	92.1	43.81	129000000	128000000	99.25	7	0.9703	0.7677
AMS	female	Y79899790	17716692300	17685285300	99.82	0.03	96.72	91.43	44.23	118000000	117000000	99.14	6.71	0.9673	0.7193
AMS	female	Y79899792	15985648500	15961096500	99.85	0.03	96.55	91.04	44.16	106000000	106000000	99.15	6.37	0.9618	0.6474
AMS	female	Y79899794	17290213200	17269285200	99.88	0.04	95	88.23	43.46	115000000	114000000	98.92	6.72	0.9679	0.7274
AMS	female	Y79899795	20444636400	20416820400	99.86	0.03	96.74	91.61	43.81	136000000	135000000	99.15	7.23	0.9722	0.7968
AMS	female	Y79899799	19823571600	19800024900	99.88	0.04	94.23	86.82	43.38	132000000	130000000	98.67	7.24	0.9724	0.8014
AMS	female	Y79899803	16125127800	16107645300	99.89	0.03	96.06	90.09	44.2	107000000	106000000	99.06	6.41	0.9623	0.6532
AMS	female	Y79899912	17589700500	17566055700	99.87	0.03	96.06	90.05	44.12	117000000	116000000	99.07	6.65	0.9666	0.7081
AMS	female	Y79899917	17288508300	17260037400	99.84	0.04	94.68	87.65	43.55	115000000	114000000	98.8	6.72	0.9673	0.7215
AMS	female	Y79899922	15760742400	15735754500	99.84	0.03	96.6	91.18	44.06	105000000	104000000	99.2	6.37	0.9615	0.6471
AMS	female	Y79899928	17176715400	17157216600	99.89	0.03	96.08	90.05	43.94	114000000	113000000	99.02	6.63	0.9663	0.7057
AMS	female	Y79899945	19260723600	19229748300	99.84	0.03	96.12	90.09	44.05	128000000	127000000	99.07	6.96	0.9698	0.7605
AMS	female	Y79899960	17780168700	17753929200	99.85	0.03	96.91	91.96	44	118000000	117000000	99.21	6.69	0.9668	0.7138
AMS	female	Y79899966	16698982500	16675015500	99.86	0.04	94.68	87.66	43.59	111000000	110000000	98.73	6.59	0.9662	0.699
AMS	female	Y79899986	17517630600	17497961100	99.89	0.04	94.94	88.13	43.74	117000000	115000000	98.86	6.78	0.968	0.7321
AMS	female	Y79900010	17723608200	17689064700	99.81	0.03	95.27	88.75	43.66	118000000	117000000	98.98	6.81	0.9678	0.7347
AMS	female	Y79900011	15550145100	15533552700	99.89	0.03	96.52	91	44.02	104000000	103000000	98.99	6.34	0.9604	0.6372
AMS	female	Y79900019	18316140000	18305133600	99.94	0.03	95.38	88.83	43.27	122000000	121000000	98.91	6.93	0.9701	0.763
AMS	female	Y79900022	18810308400	18789098400	99.89	0.04	94.51	87.13	44.01	125000000	124000000	98.77	6.96	0.9699	0.7582
AMS	female	Y79900025	15932671500	15920716500	99.92	0.04	94.41	86.73	43.34	106000000	105000000	98.8	6.46	0.9643	0.6776
AMS	female	Y79900037	15493420200	15473816400	99.87	0.03	96.6	91.13	44.07	103000000	102000000	99.07	6.32	0.9608	0.6372
AMS	female	Y79900105	15725017800	15700995600	99.85	0.03	96.4	90.73	44.02	105000000	104000000	99.13	6.35	0.9613	0.6424
AMS	female	Y79900124	17779006200	17741434200	99.79	0.03	96.18	90.22	43.99	118000000	117000000	99.05	6.74	0.9672	0.7202
AMS	female	Y79900125	19187313300	19160586000	99.86	0.03	96.58	91.09	43.95	128000000	127000000	99.19	7.02	0.9704	0.7696
AMS	female	Y79904202	16256107500	16223362800	99.8	0.04	94.28	86.95	43.58	108000000	107000000	98.52	6.59	0.9649	0.6933
CMS	male	K428282	20201050800	20162822100	99.81	0.04	97.62	96.27	44.55	134000000	133000000	99.12	7.38	0.9657	0.7618
CMS	male	K428302	24171681600	24134171700	99.84	0.04	97.48	96.07	44.87	792000000	784000000	98.94	36.04	0.9836	0.9774
CMS	male	K428315	25779761100	25738844400	99.84	0.04	97.56	96.19	44.59	172000000	170000000	99.11	8.61	0.9732	0.8624
CMS	male	K428325	22241813100	22198414500	99.8	0.04	97.62	96.25	44.76	148000000	147000000	99.13	7.84	0.969	0.8054
CMS	male	K428333	18695961900	18649032900	99.75	0.04	97.38	95.92	44.66	124000000	123000000	99.1	7.07	0.9611	0.713
CMS	male	K428334	19456443600	19426853700	99.85	0.04	97.62	96.28	44.59	640000000	633000000	98.97	30.33	0.9832	0.976
CMS	male	K428337	21330382500	21301722300	99.87	0.04	97.2	95.65	44.75	142000000	141000000	99.1	7.64	0.968	0.7904
CMS	male	K428367	21733795800	21692048100	99.81	0.04	97.59	96.23	44.69	145000000	143000000	99.1	7.81	0.9688	0.8022
CMS	male	K428406	23140496400	23109244800	99.86	0.04	97.38	95.89	44.55	778000000	769000000	98.84	36.98	0.9837	0.9774
CMS	male	K428464	22349308500	22309971900	99.82	0.04	97.63	96.3	44.77	149000000	147000000	99.06	7.84	0.9692	0.8063
CMS	male	M170318	22184377800	22150152300	99.85	0.04	97.38	95.9	44.67	148000000	146000000	99.03	7.86	0.9697	0.8099
CMS	male	M170352	21568717500	21540696600	99.87	0.04	97.5	96.09	44.84	144000000	142000000	99.08	7.75	0.9688	0.7997
CMS	male	M170398	26449551900	26413304100	99.86	0.04	97.49	96.06	44.73	176000000	174000000	99.09	8.86	0.974	0.8767
CMS	male	M170423	24699325500	24658413900	99.83	0.04	97.47	96.06	44.57	164000000	163000000	99.05	8.47	0.9727	0.8534
CMS	male	M170562	17385664200	17358199200	99.84	0.04	97.42	95.96	44.73	116000000	115000000	99.06	6.84	0.959	0.6826
CMS	male	M170568	19458604200	19426571400	99.84	0.04	97.41	95.94	44.8	130000000	128000000	99.1	7.25	0.9647	0.747
CMS	male	M345182	20073961500	20043803400	99.85	0.04	97.6	96.25	44.72	682000000	675000000	98.94	32.31	0.9835	0.9765
CMS	male	M345197	17630508300	17607877500	99.87	0.04	96.25	94.14	44.61	673000000	666000000	98.91	30.77	0.9834	0.9764
CMS	male	M373328	20079114900	20048940900	99.85	0.04	97.58	96.2	44.73	134000000	132000000	99.08	7.41	0.9648	0.7567
CMS	male	M373332	22829504100	22799097000	99.87	0.04	97.31	95.77	44.61	152000000	150000000	98.94	7.99	0.9707	0.8241
CMS	male	M373382	16737718500	16718477700	99.89	0.04	97.39	95.92	44.81	680000000	673000000	98.87	31.98	0.9831	0.9762
CMS	male	M373402	18606897600	18569998800	99.8	0.04	97.36	95.87	44.67	124000000	123000000	99.1	7.09	0.9619	0.7191
CMS	male	M373439	21758444400	21718296600	99.82	0.04	97.46	96.03	44.77	145000000	143000000	99.06	7.67	0.9681	0.7906
CMS	male	M373447	20008502100	19963821900	99.78	0.04	97.55	96.16	44.59	133000000	132000000	99.13	7.36	0.9653	0.756
CMS	male	M373458	19123143000	19093415700	99.84	0.04	97.3	95.78	44.59	127000000	126000000	99.05	7.21	0.9641	0.7408
CMS	male	M373705	20425155900	20401171800	99.88	0.04	97.51	96.1	44.72	136000000	135000000	99.08	7.46	0.9665	0.77
CMS	male	M373835	23547811200	23515929600	99.86	0.04	97.28	95.75	44.72	157000000	155000000	99.07	8.1	0.9714	0.8325
CMS	male	M373903	19241151300	19211780400	99.85	0.04	97.42	95.96	44.69	128000000	127000000	99.04	7.18	0.963	0.7311
CMS	male	M373950	22469811000	22431738300	99.83	0.04	97.19	95.61	44.71	702000000	693000000	98.76	33.12	0.9836	0.9768
CMS	male	M373981	20109897000	20080755300	99.86	0.04	97.34	95.84	44.39	848000000	837000000	98.78	40.22	0.9839	0.9779
CMS	female	Y78335901	18375686400	18153916500	98.79	0.03	97.62	93.62	44.27	121000000	120000000	99.2	6.91	0.9691	0.7495
CMS	female	Y79896079	19433540100	19407550800	99.87	0.04	95.47	88.75	43.56	129000000	128000000	98.8	6.95	0.97	0.7608
CMS	female	Y79896080	19942532700	19720236900	98.89	0.03	97.63	93.52	43.82	131000000	130000000	99.05	7.27	0.9724	0.8036
CMS	female	Y79902608	19737975300	19523790000	98.91	0.03	97.5	93.18	43.52	130000000	129000000	99.28	7.26	0.9721	0.8044
CMS	female	Y79902622	18428532300	18219496800	98.87	0.03	97.8	93.9	43.35	121000000	121000000	99.32	6.98	0.9702	0.7666
CMS	female	Y79902688	20009946600	19980868500	99.85	0.03	97.07	92.25	44.94	133000000	132000000	98.97	7.2	0.9709	0.7814
CMS	female	Y79902719	20092485900	19871163900	98.9	0.03	97.75	93.69	42.91	132000000	132000000	99.35	7.41	0.9726	0.8169
CMS	female	Y79902721	18677277300	18661485000	99.92	0.03	97.03	92.13	44.68	124000000	123000000	99.05	6.98	0.9691	0.7504
CMS	female	Y79902722	19985928900	19759082700	98.86	0.03	97.49	93.28	44.38	132000000	131000000	99.22	7.23	0.9713	0.7888
CMS	female	Y79902783	19531796700	19508392200	99.88	0.03	97.09	92.22	44.49	130000000	129000000	99.04	7.14	0.971	0.7792
CMS	female	Y79902784	15476483100	15462022500	99.91	0.03	96.91	91.91	43.69	103000000	102000000	99.12	6.27	0.9599	0.6261
CMS	female	Y79902787	16672595700	16642814700	99.82	0.03	95.76	89.28	43.35	111000000	110000000	98.85	6.51	0.9647	0.6832
CMS	female	Y79902791	17077841700	17055744000	99.87	0.03	96.91	91.8	44	114000000	113000000	99.03	6.63	0.9666	0.7092
CMS	female	Y79902792	19476029100	19254669000	98.86	0.03	97.54	93.41	43.87	128000000	127000000	99.15	7.29	0.9717	0.7997
CMS	female	Y79902796	19165448400	18948774900	98.87	0.03	97.65	93.5	43.66	126000000	125000000	99.2	7.1	0.9713	0.7851
CMS	female	Y79902801	15489221700	15476012700	99.91	0.03	97.16	92.38	44.05	103000000	102000000	99.11	6.36	0.9615	0.647
CMS	female	Y79902817	18469530900	18274358100	98.94	0.03	97.64	93.32	41.58	122000000	121000000	99.41	7.34	0.9651	0.7634
CMS	female	Y79902820	17191460700	17164985100	99.85	0.04	95.46	88.73	43.73	114000000	113000000	98.81	6.54	0.9649	0.6845
CMS	female	Y79902821	17437153800	17413532400	99.86	0.03	97.34	92.92	43.94	116000000	115000000	99.19	6.56	0.9651	0.6903
CMS	female	Y79902822	18136338900	17917076700	98.79	0.03	97.39	93.1	44.36	119000000	118000000	99.2	6.82	0.9678	0.7332
CMS	female	Y79902831	19227091200	19003570200	98.84	0.03	97.63	93.64	44.41	127000000	126000000	99.18	7.05	0.9696	0.7624
CMS	female	Y79902833	17216200800	17191300200	99.86	0.03	97.22	92.53	44.31	115000000	114000000	99.11	6.64	0.9665	0.7084
CMS	female	Y79902842	18944698500	18911999100	99.83	0.03	95.92	89.57	43.7	126000000	125000000	98.95	6.9	0.9694	0.7514
CMS	female	Y79902881	18230141400	18017523000	98.83	0.03	97.55	93.38	44.2	120000000	119000000	99.23	6.88	0.9693	0.7491
CMS	female	Y79902891	18094826400	17875531200	98.79	0.03	97.27	92.82	44.36	119000000	118000000	99.17	6.82	0.9685	0.7397
CMS	female	Y79903645	18733272600	18721240800	99.94	0.03	97.63	93.43	43.28	125000000	124000000	99.32	6.88	0.9692	0.7495
CMS	female	Y79903657	20607901800	20578189800	99.86	0.04	94.62	87.1	43.66	137000000	135000000	98.63	7.15	0.9717	0.7849
CMS	female	Y79903658	23621532300	23351535600	98.86	0.03	97.53	93.36	44.33	156000000	154000000	99.23	8.08	0.9754	0.8684
CMS	female	Y79903671	19381020900	19348790400	99.83	0.03	95.58	88.97	43.76	129000000	127000000	98.82	6.96	0.9696	0.7585
CMS	female	Y79903697	19053913500	18843629700	98.9	0.03	97.73	93.61	42.96	126000000	125000000	99.35	7.13	0.9713	0.7869
CMS	female	Y78335206	17817036300	17802369300	99.92	0.03	96.81	91.57	44.22	119000000	117000000	98.91	6.75	0.968	0.7286
CMS	female	Y78335217	20731701300	20478746100	98.78	0.03	97.61	93.59	44.36	137000000	135000000	99.05	7.39	0.9725	0.8119
CMS	female	Y78335222	18974022000	18958126800	99.92	0.04	95.22	88.27	43.81	126000000	125000000	98.68	6.85	0.9689	0.7399
CMS	female	Y79895447	16725758700	16522801200	98.79	0.03	97.59	93.54	44.39	110000000	109000000	99.06	6.57	0.9638	0.6827
CMS	female	Y79896074	16505480100	16302500700	98.77	0.03	97.59	93.53	44.39	109000000	108000000	99.17	6.55	0.9645	0.684
CMS	female	Y79896075	15436629600	15253364400	98.81	0.03	97.66	93.62	44.4	102000000	101000000	99.18	6.35	0.9605	0.637
CMS	female	Y79896197	15674353800	15500662200	98.89	0.03	97.44	93.17	44.35	103000000	102000000	98.92	6.37	0.9617	0.648
CMS	female	Y79896200	16243437000	16050377400	98.81	0.03	97.61	93.53	44.44	107000000	106000000	99.14	6.51	0.9631	0.6698
CMS	female	Y79902566	19582431600	19557831300	99.87	0.03	97.09	92.23	44.14	130000000	129000000	99.04	7.1	0.9715	0.7849
CMS	female	Y79902575	22864725600	22827245700	99.84	0.03	96.62	91.34	43.82	152000000	151000000	99.19	7.65	0.9743	0.8389
CMS	female	Y79902576	19032246000	18813848100	98.85	0.03	97.69	93.7	44.34	125000000	124000000	99.21	7	0.9701	0.7655
CMS	female	Y79902598	17713753200	17690217000	99.87	0.03	97.91	94.15	44.01	118000000	117000000	99.22	6.61	0.9662	0.7001
CMS	female	Y79902600	18327166500	18110017200	98.82	0.03	97.48	93.3	44.67	121000000	120000000	99.14	6.87	0.9689	0.7428
CMS	female	Y79902610	15972138300	15957892200	99.91	0.03	95.61	89.02	43.7	106000000	105000000	98.79	6.35	0.9617	0.6444
CMS	male	Y79902623	20375411100	20140993500	98.85	0.03	97.54	93.41	44.64	134000000	133000000	99.03	7.34	0.9695	0.7845
CMS	male	Y79902626	15859045500	15841503600	99.89	0.03	97.88	94.16	43.87	106000000	105000000	99.09	6.3	0.9556	0.6127
CMS	female	Y79902682	17880606300	17666459100	98.8	0.03	97.54	93.41	44.34	118000000	117000000	99.21	6.75	0.968	0.7271
CMS	female	Y79902699	17166357600	17139959100	99.85	0.03	95.64	89.06	43.85	114000000	113000000	98.88	6.52	0.9651	0.6853
CMS	female	Y79902708	17919391800	17702640300	98.79	0.03	97.72	93.86	44.63	118000000	117000000	99.26	6.78	0.9672	0.7223
CMS	male	Y79902716	17686514400	17477202600	98.82	0.03	97.48	93.25	44.66	117000000	115000000	99.03	6.78	0.9643	0.7093
CMS	female	Y79902723	18219565800	18190505400	99.84	0.03	96.19	90.25	44.27	121000000	120000000	99.14	6.86	0.9685	0.739
CMS	female	Y79902726	15700164300	15532662000	98.93	0.03	97.65	93.53	44.19	104000000	103000000	99.24	6.42	0.9624	0.6567
CMS	female	Y79902740	18882655500	18855644400	99.86	0.03	95.68	89.16	43.72	126000000	124000000	98.91	6.84	0.969	0.7436
CMS	female	Y79902802	16975972800	16775211600	98.82	0.03	97.71	93.82	44.45	112000000	111000000	99.23	6.63	0.9653	0.6991
CMS	male	Y79902813	16006647900	15995138100	99.93	0.03	97.98	94.31	43.69	107000000	106000000	99.13	6.37	0.9579	0.6328
CMS	male	Y79902819	16677606900	16482699900	98.83	0.03	97.6	93.58	44.66	110000000	109000000	98.96	6.61	0.9602	0.6711
CMS	female	Y79902823	15878192700	15849252600	99.82	0.03	97.68	93.72	44.25	106000000	105000000	99.17	6.32	0.9602	0.6299
CMS	female	Y79902835	20449399200	20208140700	98.82	0.03	97.45	93.19	44.38	135000000	134000000	99.15	7.33	0.9723	0.8043
CMS	male	Y79902837	19161923100	18926361300	98.77	0.03	97.68	93.75	44.38	126000000	125000000	98.77	7.11	0.9675	0.758
CMS	female	Y79902839	19106842800	19082394900	99.87	0.03	95.76	89.33	43.78	127000000	126000000	98.85	6.86	0.9693	0.7459
CMS	male	Y79902849	18850027800	18627534000	98.82	0.03	97.31	92.9	44.44	124000000	123000000	98.96	7	0.9672	0.7467
CMS	male	Y79902851	16823089500	16609463400	98.73	0.03	95.88	89.56	43.73	111000000	110000000	99.18	6.51	0.9646	0.6837
CMS	female	Y79903073	21311322000	21283286100	99.87	0.04	95.57	88.93	43.56	142000000	140000000	98.82	7.31	0.973	0.8069
CMS	male	Y79903100	15203722200	15181609200	99.85	0.03	97.7	93.69	43.87	101000000	100000000	98.95	6.19	0.9523	0.5831
CMS	male	Y79903136	17755762200	17533235100	98.75	0.03	97.45	93.25	44.84	117000000	116000000	99	6.77	0.9637	0.704
CMS	male	Y79903564	16623954900	16611792900	99.93	0.03	95.69	89.13	43.78	111000000	109000000	98.66	6.49	0.9599	0.6566
CMS	male	Y79903566	21352209300	21100361700	98.82	0.03	97.47	93.23	44.31	141000000	139000000	99.02	7.61	0.9716	0.8171
CMS	male	Y79903569	17003838900	16986727800	99.9	0.03	97.63	93.52	43.72	113000000	112000000	99.09	6.51	0.9603	0.6639
CMS	male	Y79903579	15762932400	15586185300	98.88	0.03	97.49	93.33	44.55	104000000	103000000	99.01	6.43	0.9588	0.643
CMS	male	Y79903580	15151448700	15140274900	99.93	0.04	94.49	86.23	43.97	101000000	99778364	98.85	6.33	0.957	0.6267
CMS	male	Y79903582	18975193800	18745312800	98.79	0.03	97.37	92.97	44.44	125000000	124000000	99	7.02	0.9677	0.7531
CMS	male	Y79903604	18342501300	18136305300	98.88	0.03	97.44	93.17	44.34	121000000	120000000	98.98	6.9	0.9669	0.7394
CMS	male	Y79903610	16766758500	16574704500	98.85	0.03	97.43	93.16	44.44	110000000	109000000	99.01	6.63	0.9619	0.683
CMS	female	Y79903615	18362837400	18145194600	98.81	0.03	97.39	93.01	44.43	121000000	120000000	99.21	6.89	0.9691	0.7496
CMS	female	Y79903619	20082660900	19836390000	98.77	0.03	97.7	93.83	44.27	132000000	131000000	99.19	7.31	0.972	0.8009
CMS	female	Y79903626	18626129100	18407270100	98.82	0.03	97.7	93.84	44.43	123000000	122000000	99.21	6.97	0.9693	0.7559
CMS	male	Y79903634	16152688500	15969172800	98.86	0.03	97.59	93.54	44.34	106000000	105000000	99.02	6.52	0.9596	0.6601
CMS	male	Y79903638	20182801800	20162868900	99.9	0.03	97.88	94.06	43.64	134000000	133000000	99.02	7.13	0.9686	0.7663
CMS	female	Y79903639	16867080000	16663182300	98.79	0.03	97.52	93.37	44.38	111000000	110000000	99.19	6.57	0.965	0.6915
CMS	male	Y79903648	16412271000	16214500500	98.79	0.03	97.38	93.07	44.58	108000000	107000000	98.99	6.55	0.9597	0.6607
CMS	male	Y79903649	16425318600	16224956400	98.78	0.03	97.25	92.73	44.42	108000000	107000000	99	6.53	0.9611	0.6706
CMS	male	Y79903656	18947841000	18729331200	98.85	0.03	97.4	93.09	44.45	125000000	124000000	99	7.04	0.9672	0.7511
CMS	male	Y79903660	17571450000	17357130600	98.78	0.03	97.6	93.56	44.57	116000000	115000000	99.01	6.76	0.9636	0.7039
CMS	male	Y79903662	15877785900	15851977500	99.84	0.03	95.97	89.75	43.77	106000000	105000000	98.92	6.35	0.9612	0.6421
CMS	female	Y79903665	15901834800	15887789400	99.91	0.03	96.77	91.55	44.16	106000000	105000000	99.02	6.42	0.963	0.66
CMS	male	Y79903669	18474113400	18259047600	98.84	0.03	97.28	92.86	44.8	122000000	120000000	98.97	6.93	0.9653	0.7265
CMS	male	Y79903673	19167765600	19148143800	99.9	0.04	95.47	88.76	43.78	128000000	126000000	98.64	6.93	0.9672	0.7412
CMS	male	Y79903675	18712436100	18687610200	99.87	0.04	95.2	88.22	43.53	125000000	123000000	98.54	6.89	0.9665	0.7336
CMS	male	Y79903678	15642946500	15469759500	98.89	0.03	97.7	93.76	44.36	103000000	102000000	99	6.4	0.9583	0.6396
CMS	male	Y79903689	15578505600	15561688200	99.89	0.03	97.7	93.6	43.15	104000000	103000000	99	6.32	0.9561	0.6212
QHS	male	K420715	16772062200	16745826600	99.84	0.04	97.44	96	44.62	112000000	111000000	99.14	6.28	0.9379	0.528
QHS	male	K420969	18254525700	18231265200	99.87	0.04	97.44	96.01	44.4	122000000	121000000	99.16	6.45	0.9465	0.5799
QHS	male	K421050	17033836200	17005625400	99.83	0.04	97.51	96.1	44.54	113000000	112000000	99.18	6.32	0.9392	0.5401
QHS	male	K421073	15331685700	15304712400	99.82	0.04	97.59	96.23	44.55	102000000	101000000	99.11	6.17	0.9255	0.4828
QHS	male	K421083	17466465900	17438290800	99.84	0.04	97.5	96.09	44.51	116000000	115000000	99.16	6.38	0.9401	0.5516
QHS	male	K422896	17083847700	17059330500	99.86	0.04	97.41	95.95	44.53	114000000	113000000	99.18	6.3	0.9383	0.5305
QHS	male	K422973	17064260100	17038395300	99.85	0.04	97.36	95.88	44.47	114000000	113000000	99.17	6.34	0.9388	0.5397
QHS	male	K425054	18927796500	18902905200	99.87	0.04	97.32	95.8	44.57	126000000	125000000	99.15	6.69	0.9548	0.6456
QHS	male	K425464	15052314900	15027950700	99.84	0.04	97.51	96.11	44.51	100000000	99349257	99.16	6.12	0.9235	0.4669
QHS	male	K425646	17663452500	17630292600	99.81	0.04	97.54	96.14	45.42	118000000	117000000	99.13	6.53	0.9326	0.5562
QHS	male	K426903	17789587800	17758215900	99.82	0.04	97.35	95.86	44.62	118000000	117000000	99.14	6.45	0.9443	0.5741
QHS	male	K426916	23133421500	23115359400	99.92	0.04	96.28	94.28	45.56	154000000	153000000	98.96	7.65	0.9689	0.7854
QHS	male	K426941	15507374700	15485754300	99.86	0.04	97.37	95.88	44.68	103000000	102000000	99.16	6.11	0.9283	0.4732
QHS	male	K426986	16499549100	16475856600	99.86	0.04	97.53	96.13	44.5	110000000	109000000	99.13	6.23	0.9355	0.5107
QHS	male	K426997	15191240400	15169807500	99.86	0.04	97.44	96	44.55	101000000	100000000	99.17	6.15	0.9256	0.4761
QHS	male	K427036	16673224500	16649622600	99.86	0.04	97.47	96.06	44.75	111000000	110000000	99.07	6.63	0.9546	0.6432
QHS	male	K427076	15674332800	15658238100	99.9	0.04	97.41	95.97	44.64	104000000	104000000	99.2	6.11	0.9297	0.4792
QHS	male	M342535	16443800400	16410742800	99.8	0.04	97.33	95.82	44.57	109000000	109000000	99.18	6.22	0.9344	0.5103
QHS	male	M342988	19008825600	18976797300	99.83	0.04	97.45	96.01	44.5	127000000	125000000	99.07	6.63	0.9502	0.6172
QHS	male	M343063	18191747700	18166454700	99.86	0.04	97.59	96.23	44.56	121000000	120000000	99.14	6.51	0.946	0.5888
QHS	male	M344399	16016786700	15994600200	99.86	0.04	97.49	96.07	44.62	107000000	106000000	99.17	6.23	0.9352	0.5156
QHS	male	M352527	15114794400	15087462300	99.82	0.04	97.37	95.9	44.66	101000000	99743786	99.17	6.13	0.9228	0.4649
QHS	male	M352774	16896606600	16868293200	99.83	0.04	97.56	96.2	44.63	112000000	112000000	99.17	6.34	0.9386	0.5426
QHS	male	M355674	17802307200	17770914300	99.82	0.04	97.42	95.95	44.62	118000000	117000000	99.15	6.39	0.9439	0.563
QHS	male	M355756	17548774500	17520532800	99.84	0.04	97.55	96.16	44.59	117000000	116000000	99.13	6.41	0.9432	0.565
QHS	male	M359829	17537618100	17516283900	99.88	0.04	97.48	96.06	44.62	117000000	116000000	99.16	6.37	0.9419	0.5533
QHS	male	M374361	15862810800	15839827800	99.86	0.04	97.47	96.03	44.6	106000000	105000000	99.15	6.16	0.9319	0.492
QHS	male	M374546	17488548600	17464442400	99.86	0.04	97.58	96.2	44.46	116000000	115000000	99.18	6.37	0.9399	0.5472
QHS	male	M375924	17427043500	17397879300	99.83	0.04	97.54	96.15	45.09	116000000	115000000	99.16	6.47	0.9362	0.5554
QHS	male	M375999	15418077000	15390540900	99.82	0.04	97.53	96.13	44.53	103000000	102000000	99.16	6.15	0.926	0.475
QHS	female	Y77565801	17621829600	17408998800	98.79	0.03	97.56	93.47	44.7	116000000	115000000	99.18	6.74	0.9667	0.7147
QHS	female	Y77565802	17044909200	16838743500	98.79	0.03	97.6	93.6	44.72	112000000	111000000	99.15	6.64	0.9647	0.693
QHS	female	Y78335174	17938339800	17726628000	98.82	0.03	97.6	93.62	44.81	118000000	117000000	99.16	6.78	0.9665	0.7175
QHS	female	Y78335242	16725666600	16525161000	98.8	0.03	97.38	93.03	44.66	110000000	109000000	99.12	6.6	0.9644	0.6863
QHS	female	Y78335365	19161333000	18929403000	98.79	0.03	97.58	93.58	44.61	126000000	125000000	99.16	7.03	0.9696	0.7605
QHS	female	Y78335380	14890024500	14878245900	99.92	0.03	97.56	93.33	43.61	99188306	98323833	99.13	6.14	0.9561	0.5884
QHS	female	Y78335385	14794237500	14785184100	99.94	0.03	97.83	93.97	43.65	98567894	97860658	99.28	6.12	0.9547	0.5773
QHS	female	Y78335431	17591500800	17569915200	99.88	0.04	95.3	88.44	43.8	117000000	116000000	98.72	6.55	0.9653	0.6882
QHS	female	Y78335453	15399446700	15221602200	98.85	0.03	97.39	93.03	44.66	101000000	101000000	99.08	6.37	0.9592	0.631
QHS	female	Y78335454	15447148500	15273902700	98.88	0.03	97.56	93.41	44.55	102000000	101000000	99.16	6.34	0.9591	0.6286
QHS	female	Y78335458	14831113200	14815014000	99.89	0.03	97.87	94.06	43.77	98766760	98013034	99.24	6.1	0.9537	0.5685
QHS	female	Y78335897	19830785700	19598236500	98.83	0.03	97.5	93.35	44.43	131000000	130000000	99.14	7.15	0.9707	0.7798
QHS	female	Y78335917	18276345000	18240906900	99.81	0.03	97.05	92.24	44.98	122000000	120000000	98.93	6.84	0.9675	0.7278
QHS	female	Y79895850	17811652500	17592512100	98.77	0.03	97.66	93.72	44.53	117000000	116000000	99.2	6.78	0.9674	0.7249
QHS	female	Y79895855	21813051300	21544366800	98.77	0.03	97.38	93.05	44.8	144000000	142000000	99.1	7.58	0.9732	0.8222
QHS	female	Y79895888	15977003400	15959685900	99.89	0.04	95.35	88.54	43.77	106000000	105000000	98.75	6.31	0.9604	0.6317
QHS	female	Y79896061	19290114600	19053241500	98.77	0.03	97.77	94.02	44.85	127000000	126000000	98.93	7.09	0.9691	0.7593
QHS	female	Y79896064	15164615100	15147892800	99.89	0.03	97.02	92.1	44.09	101000000	100000000	99.08	6.32	0.9604	0.6373
QHS	female	Y79896070	19414877700	19398792000	99.92	0.03	97.06	92.13	44.03	129000000	128000000	99.05	7.07	0.9711	0.7798
QHS	female	Y79896072	19969461900	19729307400	98.8	0.03	97.75	93.9	44.66	132000000	130000000	99.15	7.26	0.9708	0.7851
QHS	female	Y79896073	17351643600	17328821100	99.87	0.03	95.78	89.41	43.59	116000000	114000000	98.8	6.49	0.9646	0.678
QHS	female	Y79896085	20190594000	19927483500	98.7	0.03	97.66	93.75	44.7	133000000	132000000	99.15	7.25	0.9709	0.7848
QHS	female	Y79896087	22931620500	22667945700	98.85	0.03	97.6	93.5	44.33	151000000	150000000	99.17	7.88	0.9747	0.8551
QHS	female	Y79896092	19804753800	19561547700	98.77	0.03	97.29	92.84	44.64	130000000	129000000	98.83	7.2	0.9708	0.7818
QHS	female	Y79896093	18070329600	18047468700	99.87	0.03	96.8	91.58	44.02	120000000	119000000	99.03	6.76	0.9688	0.7377
QHS	female	Y79896097	18338872800	18315947100	99.87	0.04	95.41	88.66	43.57	122000000	121000000	98.7	6.64	0.9666	0.7053
QHS	female	Y79896205	19786411200	19555103700	98.83	0.03	97.49	93.29	44.45	130000000	129000000	99.13	7.2	0.9716	0.7894
QHS	female	Y79896208	14793451500	14771133600	99.85	0.03	97.97	94.34	43.76	98474224	97594304	99.11	6.12	0.9536	0.5727
QHS	female	Y79896219	17538336600	17522991300	99.91	0.04	95.14	88.16	43.71	117000000	115000000	98.71	6.58	0.966	0.6971
QHS	female	Y79904215	17591915100	17577069900	99.92	0.04	95.45	88.7	43.61	117000000	116000000	98.72	6.58	0.9654	0.6923
AHS: Aohan finewool sheep; AMS: Alpine Merino sheep; CMS: Chinese Merino sheep; QHS: Qinghai finewool sheep.
