# Supplementary material for: Genome-Wide Association Study of Body Weight Traits in Chinese Fine-Wool Sheep
Source: Animals (Basel). 2020 Jan 19;10(1):170. doi: 10.3390/ani10010170 (PMC7022301; doi:10.3390/ani10010170)
Supplement: Supplementary file 1 [file animals-10-00170-s001.zip › Supplementary/Table S2.xlsx]

## Sheet: Sheet1
Table S2. GO analysis for the regional candidate genes with genome-wide significant association
Traits	GO ID	Description	GO type	DEG_item	DEG_list	Bg_item	Bg_list	Over represented pValue	Corrected pValue	Genes
birth weight	GO:0003856	3-dehydroquinate synthase activity	molecular_function	1	11	2	16549	0.0017428	1	LOC101102295
	GO:0020037	heme binding	molecular_function	2	11	137	16549	0.0032504	1	LOC101122545,LOC101102377
	GO:0046906	tetrapyrrole binding	molecular_function	2	11	146	16549	0.0037191	1	LOC101122545,LOC101102377
	GO:0005506	iron ion binding	molecular_function	2	11	151	16549	0.0040206	1	LOC101122545,LOC101102377
	GO:0009073	aromatic amino acid family biosynthetic process	biological_process	1	11	6	16549	0.0046363	1	LOC101102295
	GO:0016705	oxidoreductase activity, acting on paired donors, with incorporation or reduction of molecular oxygen	molecular_function	2	11	185	16549	0.0059156	1	LOC101102377,LOC101122545
	GO:0016838	carbon-oxygen lyase activity, acting on phosphates	molecular_function	1	11	8	16549	0.0072287	1	LOC101102295
	GO:0042470	melanosome	cellular_component	1	11	7	16549	0.0083627	1	LOC105601887
	GO:0048770	pigment granule	cellular_component	1	11	7	16549	0.0083627	1	LOC105601887
	GO:0000090	mitotic anaphase	biological_process	1	11	17	16549	0.010712	1	RALYL
	GO:0051322	anaphase	biological_process	1	11	17	16549	0.010712	1	RALYL
	GO:0031109	microtubule polymerization or depolymerization	biological_process	1	11	23	16549	0.013985	1	RALYL
	GO:0031110	regulation of microtubule polymerization or depolymerization	biological_process	1	11	23	16549	0.013985	1	RALYL
	GO:0009072	aromatic amino acid family metabolic process	biological_process	1	11	19	16549	0.014178	1	LOC101102295
	GO:0005876	spindle microtubule	cellular_component	1	11	26	16549	0.016655	1	RALYL
	GO:0005874	microtubule	cellular_component	1	11	31	16549	0.019683	1	RALYL
	GO:0051015	actin filament binding	molecular_function	1	11	26	16549	0.019976	1	SHROOM2
	GO:0000279	M phase	biological_process	1	11	34	16549	0.02101	1	RALYL
	GO:0022403	cell cycle phase	biological_process	1	11	34	16549	0.02101	1	RALYL
	GO:0032886	regulation of microtubule-based process	biological_process	1	11	35	16549	0.021998	1	RALYL
	GO:0070507	regulation of microtubule cytoskeleton organization	biological_process	1	11	35	16549	0.021998	1	RALYL
	GO:0055114	oxidation-reduction process	biological_process	3	11	967	16549	0.026133	1	LOC101102295,LOC101102377,LOC101122545
	GO:0016491	oxidoreductase activity	molecular_function	3	11	1043	16549	0.030634	1	LOC101122545,LOC101102377,LOC101102295
	GO:0008092	cytoskeletal protein binding	molecular_function	2	11	397	16549	0.03549	1	SHROOM2,RALYL
	GO:0051493	regulation of cytoskeleton organization	biological_process	1	11	59	16549	0.036807	1	RALYL
	GO:0030246	carbohydrate binding	molecular_function	1	11	66	16549	0.043161	1	BICC1
	GO:0007059	chromosome segregation	biological_process	1	11	66	16549	0.046071	1	RALYL
	GO:0000940	condensed chromosome outer kinetochore	cellular_component	1	11	72	16549	0.047826	1	RALYL
	GO:0016023	cytoplasmic membrane-bounded vesicle	cellular_component	1	11	70	16549	0.047845	1	LOC105601887
	GO:0000777	condensed chromosome kinetochore	cellular_component	1	11	75	16549	0.049561	1	RALYL
	GO:0000779	condensed chromosome, centromeric region	cellular_component	1	11	75	16549	0.049561	1	RALYL
	GO:0031988	membrane-bounded vesicle	cellular_component	1	11	71	16549	0.0498	1	LOC105601887
weaning weight	GO:0005126	cytokine receptor binding	molecular_function	4	21	123	16549	1.4318e-05	0.061997	LOC105608320,LOC101103702,LOC105601948,LOC101105883
	GO:0006952	defense response	biological_process	4	21	220	16549	0.00016324	0.35343	LOC101105883,LOC101103702,LOC105601948,LOC105608320
	GO:0005576	extracellular region	cellular_component	7	21	1125	16549	0.00035937	0.51869	LOC101105883,LOC101123419,LOC105601948,LOC101123159,LOC101103702,LOC101123672,LOC105608320
	GO:0005615	extracellular space	cellular_component	3	21	184	16549	0.0015694	1	LOC101123419,LOC101123672,LOC101123159
	GO:0005102	receptor binding	molecular_function	4	21	602	16549	0.0061582	1	LOC105601948,LOC101103702,LOC105608320,LOC101105883
	GO:0006493	protein O-linked glycosylation	biological_process	1	21	6	16549	0.0073521	1	TMTC2
	GO:0004866	endopeptidase inhibitor activity	molecular_function	2	21	101	16549	0.0077148	1	LOC101123672,LOC101123159
	GO:0061135	endopeptidase regulator activity	molecular_function	2	21	101	16549	0.0077148	1	LOC101123159,LOC101123672
	GO:0000030	mannosyltransferase activity	molecular_function	1	21	8	16549	0.009753	1	TMTC2
	GO:0016747	transferase activity, transferring acyl groups other than amino-acyl groups	molecular_function	2	21	126	16549	0.011012	1	LOC101122246,LOC101121996
	GO:0030414	peptidase inhibitor activity	molecular_function	2	21	137	16549	0.013651	1	LOC101123159,gene23120
	GO:0061134	peptidase regulator activity	molecular_function	2	21	137	16549	0.013651	1	gene23120,LOC101123159
	GO:0044421	extracellular region part	cellular_component	3	21	400	16549	0.0143	1	gene23117,LOC101123159,LOC101123672
	GO:0016972	thiol oxidase activity	molecular_function	1	21	12	16549	0.015003	1	LOC101117791
	GO:0016670	oxidoreductase activity, acting on a sulfur group of donors, oxygen as acceptor	molecular_function	1	21	16	16549	0.019728	1	LOC101117791
	GO:0006950	response to stress	biological_process	4	21	891	16549	0.024252	1	LOC101105883,LOC105601948,LOC101103702,LOC105608320
	GO:0008948	oxaloacetate decarboxylase activity	molecular_function	1	21	20	16549	0.02485	1	VGF
	GO:0035725	sodium ion transmembrane transport	biological_process	1	21	20	16549	0.02485	1	VGF
	GO:0071436	sodium ion export	biological_process	1	21	20	16549	0.02485	1	VGF
	GO:0004857	enzyme inhibitor activity	molecular_function	2	21	196	16549	0.026301	1	LOC101123159,LOC101123672
	GO:0016746	transferase activity, transferring acyl groups	molecular_function	2	21	209	16549	0.028612	1	LOC101121996,LOC101122246
	GO:0051015	actin filament binding	molecular_function	1	21	26	16549	0.034388	1	SHROOM2
	GO:0051321	meiotic cell cycle	biological_process	1	21	32	16549	0.040248	1	TMTC2
yearling weight	GO:0008158	hedgehog receptor activity	molecular_function	2	18	18	16549	0.00025042	1	LOC101120716,NPC1
	GO:0016972	thiol oxidase activity	molecular_function	1	18	12	16549	0.012295	1	LOC101117791
	GO:0016670	oxidoreductase activity, acting on a sulfur group of donors, oxygen as acceptor	molecular_function	1	18	16	16549	0.016523	1	LOC101117791
	GO:0007339	binding of sperm to zona pellucida	biological_process	1	18	17	16549	0.023212	1	DCC
	GO:0008037	cell recognition	biological_process	1	18	17	16549	0.023212	1	DCC
	GO:0009988	cell-cell recognition	biological_process	1	18	17	16549	0.023212	1	DCC
	GO:0035036	sperm-egg recognition	biological_process	1	18	17	16549	0.023212	1	DCC
	GO:0004435	phosphatidylinositol phospholipase C activity	molecular_function	1	18	18	16549	0.025819	1	PLCB4
	GO:0004629	phospholipase C activity	molecular_function	1	18	18	16549	0.025819	1	PLCB4
	GO:0007338	single fertilization	biological_process	1	18	22	16549	0.028295	1	DCC
	GO:0009566	fertilization	biological_process	1	18	22	16549	0.028295	1	DCC
	GO:0051015	actin filament binding	molecular_function	1	18	26	16549	0.03036	1	SHROOM2
	GO:0046872	metal ion binding	molecular_function	7	18	2850	16549	0.03519	1	LOC101117791,ZNF280B,ZNF25,DCC,LOC101112943,PLCB4,ZNF557
	GO:0016020	membrane	cellular_component	10	18	5390	16549	0.035922	1	NPC1,C1H1orf68,ZNF557,LOC105614928,DCC,GPR143,LOC101120716,LOC105609440,C23H18orf8,LOC101110834
	GO:0043169	cation binding	molecular_function	7	18	2864	16549	0.036011	1	LOC101117791,ZNF280B,ZNF25,LOC101112943,DCC,ZNF557,PLCB4
	GO:0004620	phospholipase activity	molecular_function	1	18	28	16549	0.036522	1	PLCB4
	GO:0016298	lipase activity	molecular_function	1	18	35	16549	0.043732	1	PLCB4
adult weight	GO:0016972	thiol oxidase activity	molecular_function	1	5	12	16549	0.0035506	1	LOC101117791
	GO:0016670	oxidoreductase activity, acting on a sulfur group of donors, oxygen as acceptor	molecular_function	1	5	16	16549	0.0047411	1	LOC101117791
	GO:0051015	actin filament binding	molecular_function	1	5	26	16549	0.0082126	1	SHROOM2
	GO:0016667	oxidoreductase activity, acting on a sulfur group of donors	molecular_function	1	5	125	16549	0.037325	1	LOC101117791
	GO:0004553	hydrolase activity, hydrolyzing O-glycosyl compounds	molecular_function	1	5	139	16549	0.043431	1	TBL1X
	GO:0016798	hydrolase activity, acting on glycosyl bonds	molecular_function	1	5	160	16549	0.04971	1	TBL1X
