# Supplementary material for: Genome-Wide Association Study of Body Weight Traits in Chinese Fine-Wool Sheep
Source: Animals (Basel). 2020 Jan 19;10(1):170. doi: 10.3390/ani10010170 (PMC7022301; doi:10.3390/ani10010170)
Supplement: Supplementary file 1 [file animals-10-00170-s001.zip › Supplementary/Table S3.xlsx]

## Sheet: Sheet1
Table S3. KEGG analysis for the regional candidate genes with genome-wide significant association
Traits	ID	Description	Input number	Background number	pValue	Corrected pValue	Genes
birth weight	oas00140	Steroid hormone biosynthesis	1	66	0.00540278	0.0108056	LOC101102377
weaning weight	oas05150	Staphylococcus aureus infection	4	65	2.5295e-05	0.000285729	LOC101123672|LOC101123159|LOC101123419|LOC105612706
	oas04610	Complement and coagulation cascades	4	73	3.902e-05	0.000285729	LOC101123672|LOC101123159|LOC101123419|LOC105612706
	oas04622	RIG-I-like receptor signaling pathway	4	76	4.53529e-05	0.000285729	LOC105608320|LOC105601948|LOC101103702|LOC101105883
	oas05133	Pertussis	4	77	4.76215e-05	0.000285729	LOC101123672|LOC101123159|LOC101123419|LOC105612706
	oas05322	Systemic lupus erythematosus	4	145	0.000498425	0.00239244	LOC101123672|LOC101123159|LOC101123419|LOC105612706
	oas04630	Jak-STAT signaling pathway	4	167	0.000834992	0.00333997	LOC105608320|LOC105601948|LOC101103702|LOC101105883
	oas04060	Cytokine-cytokine receptor interaction	4	235	0.00284377	0.00975007	LOC105608320|LOC105601948|LOC101103702|LOC101105883
	oas04975	Fat digestion and absorption	2	51	0.00754907	0.0226472	LOC101121996|LOC101122246
	oas04623	Cytosolic DNA-sensing pathway	2	58	0.00959051	0.0237601	LOC105601948|LOC101103702
	oas00561	Glycerolipid metabolism	2	59	0.00990006	0.0237601	LOC101121996|LOC101122246
	oas04620	Toll-like receptor signaling pathway	2	104	0.0280605	0.057101	LOC105601948|LOC101103702
	oas04650	Natural killer cell mediated cytotoxicity	2	105	0.0285505	0.057101	LOC105601948|LOC101103702
	oas05142	Chagas disease (American trypanosomiasis)	2	115	0.0336366	0.0620983	LOC105601948|LOC101103702
	oas04380	Osteoclast differentiation	2	127	0.0401677	0.0680318	LOC105601948|LOC101103702
	oas05160	Hepatitis C	2	132	0.0430198	0.0680318	LOC105601948|LOC101103702
	oas05162	Measles	2	136	0.0453545	0.0680318	LOC105601948|LOC101103702
yearling weight	oas05210	Colorectal cancer	3	70	0.000573655	0.0263881	LOC105604933|LOC105604932|DCC
	oas05212	Pancreatic cancer	2	64	0.00944317	0.185211	LOC105604933|LOC105604932
	oas04015	Rap1 signaling pathway	3	212	0.012079	0.185211	LOC105604933|LOC105604932|PLCB4
	oas04122	Sulfur relay system	1	9	0.0219421	0.252334	LOC101110834
	oas04142	Lysosome	2	119	0.0295848	0.27218	NPC1|LOC101120716
	oas05200	Pathways in cancer	3	336	0.0393288	0.301521	LOC105604933|LOC105604932|DCC
adult weight	oas04919	Thyroid hormone signaling pathway	1	118	0.0095859	0.0114333	MED27
	oas04310	Wnt signaling pathway	1	141	0.0114333	0.0114333	TBL1X
